# Supplementary material for: Biotic and Climatic Velocity Identify Contrasting Areas of Vulnerability to Climate Change
Source: PLoS One. 2015 Oct 14;10(10):e0140486. doi: 10.1371/journal.pone.0140486 (PMC4605713; doi:10.1371/journal.pone.0140486)
Supplement: S1 File — (ZIP) [file pone.0140486.s007.zip]

Archive with 1 entries (1 files):
- Carrolletal_S1_File.txt
