# Supplementary material for: Biotic and Climatic Velocity Identify Contrasting Areas of Vulnerability to Climate Change
Source: PLoS One. 2015 Oct 14;10(10):e0140486. doi: 10.1371/journal.pone.0140486 (PMC4605713; doi:10.1371/journal.pone.0140486)
Supplement: S1 File — (ZIP) [file pone.0140486.s007.zip › Carrolletal_S1_File.txt]

###Supplementary Methods S1. R code to calculate climatic and biotic velocity, from Carroll et al. Biotic and climatic velocity identify contrasting areas of vulnerability to climate change.
###Calculate forward climatic velocity

library(MASS)
library(SDMTools)
library(raster)
library(yaImpute)

##Given a set of locations with pca scores for current (curpcascores) and future (futpcascores) climate data, and the minimum and maximum values on the various PCA axes.

bin.width<-z       ##set the width of a bin (in which climate is considered "similar")
b.adj<-seq(-0.5*bin.width,0.5*bin.width,length.out=100)	# Make the per-loop bin adjustment 

b1<-seq(min1,max1,by=2)     # Make bins for PCA axis 1
b2<-seq(min2,max2,by=2)     # Make bins for PCA axis 2, etc.
b3<-seq(min3,max3,by=2)      
b4<-seq(min4,max4,by=2)
b5<-seq(min5,max5,by=2)

x  <- climateraster$x                             # vector of grid cell x coordinates
y  <- climateraster$y                             # vector of grid cell y coordinates

velstack<-rasterFromXYZ(cbind(climateraster$x,climateraster$y,climateraster$var.1))
velstack<-addLayer(velstack,velstack)
velstack<-dropLayer(velstack,c(1,2))


for(i in 1:length(b.adj)){		
	cclassespc1<- findInterval(curpcascores[,1],b1+b.adj[i])   # convert PC1 to bins via breaks
	cclassespc2<- findInterval(curpcascores[,2],b2+b.adj[i])   # convert PC1 to bins via breaks
	cclassespc3<- findInterval(curpcascores[,3],b3+b.adj[i])   # convert PC1 to bins via breaks
	cclassespc4<- findInterval(curpcascores[,4],b4+b.adj[i]) 
	cclassespc5<- findInterval(curpcascores[,5],b5+b.adj[i]) 

	fclassespc1<- findInterval(futpcascores[,1],b1+b.adj[i])   
	fclassespc2<- findInterval(futpcascores[,2],b2+b.adj[i])   
	fclassespc3<- findInterval(futpcascores[,3],b3+b.adj[i])   
	fclassespc4<- findInterval(futpcascores[,4],b4+b.adj[i])
	fclassespc5<- findInterval(futpcascores[,5],b5+b.adj[i])
	
	cbins<-cbind(x,y,cclassespc1,cclassespc2,cclassespc3,cclassespc4,cclassespc5)
	fbins<-cbind(x,y,fclassespc1,fclassespc2,fclassespc3,fclassespc4,fclassespc5)
	uniquec<-unique(cbins[,3:7])
	uniquec<-cbind(seq(1,length(uniquec[,1]),1),uniquec)
	cbins<-merge(cbins,uniquec,by.x=c(3:7),by.y=c(2:6))
	fbins<-merge(fbins,uniquec,by.x=c(3:7),by.y=c(2:6))

	cbins<-cbins[,c(8,6,7)]
	fbins<-fbins[,c(8,6,7)]
	cbins<-cbind(seq(1,length(cbins[,1]),1),cbins)
	fbins<-cbind(seq(1,length(fbins[,1]),1),fbins)
	names(cbins)<-c("ID","bin","x","y")
	names(fbins)<-c("ID","bin","x","y")

	## kNN yaIMpute LOOP ##
	u <- uniquec[order(uniquec[,1]),1]
	d <- data.frame(matrix(nrow=0,ncol=4))   # Empty matrix for distances
	names(d)<-c("ID","x","y","dist")
	for(j in u){
		p.xy <- cbins[which(cbins[,2]==j),c(1,3,4)]
		f.xy <- fbins[which(fbins[,2]==j),c(1,3,4)]
		if(nrow(f.xy)>0&nrow(p.xy)>0){
		  d.ann <- as.data.frame(ann(
		    as.matrix(f.xy[,-1]),
		    as.matrix(p.xy[,-1]),
		    k=1, verbose=F)$knnIndexDist)
		  d1 <- cbind(p.xy, round(sqrt(d.ann[,2])))
		} else {
		  d1 <- cbind(p.xy, rep(-9999,nrow(p.xy)))
		}
		names(d1)<-names(d)
		d<-rbind(d,d1)
	}
	d<-d[order(d[,1]),]
	vel<-rasterFromXYZ(d[,c(2,3,4)])		
	velstack<-addLayer(velstack,vel)
}


velstacktmp<-velstack
fun <- function(x) { x[x==-9999] <-NA; return(x) }
velstacktmp<-calc(velstacktmp,fun=fun)
velstackmean<-calc(velstacktmp,fun=mean,na.rm=TRUE)
velstackmean<-velstackmean/(1000*110) # convert the values from distance (meters) to velocity (km/yr) (here years = 110)
writeRaster(velstackmean,file="fwclimatevelocity.asc")

###Calculate backward climatic velocity

for(i in 1:length(b.adj)){		
	cclassespc1<- findInterval(curpcascores[,1],b1+b.adj[i])   # convert PC1 to bins via breaks
	cclassespc2<- findInterval(curpcascores[,2],b2+b.adj[i])   # convert PC1 to bins via breaks
	cclassespc3<- findInterval(curpcascores[,3],b3+b.adj[i])   # convert PC1 to bins via breaks
	cclassespc4<- findInterval(curpcascores[,4],b4+b.adj[i]) 
	cclassespc5<- findInterval(curpcascores[,5],b5+b.adj[i]) 

	fclassespc1<- findInterval(futpcascores[,1],b1+b.adj[i])   
	fclassespc2<- findInterval(futpcascores[,2],b2+b.adj[i])   
	fclassespc3<- findInterval(futpcascores[,3],b3+b.adj[i])   
	fclassespc4<- findInterval(futpcascores[,4],b4+b.adj[i])
	fclassespc5<- findInterval(futpcascores[,5],b5+b.adj[i])
	
	cbins<-cbind(x,y,cclassespc1,cclassespc2,cclassespc3,cclassespc4,cclassespc5)
	fbins<-cbind(x,y,fclassespc1,fclassespc2,fclassespc3,fclassespc4,fclassespc5)
	uniquef<-unique(fbins[,3:7])
	uniquef<-cbind(seq(1,length(uniquef[,1]),1),uniquef)
	cbins<-merge(cbins,uniquef,by.x=c(3:7),by.y=c(2:6))
	fbins<-merge(fbins,uniquef,by.x=c(3:7),by.y=c(2:6))

	cbins<-cbins[,c(8,6,7)]
	fbins<-fbins[,c(8,6,7)]
	cbins<-cbind(seq(1,length(cbins[,1]),1),cbins)
	fbins<-cbind(seq(1,length(fbins[,1]),1),fbins)
	names(cbins)<-c("ID","bin","x","y")
	names(fbins)<-c("ID","bin","x","y")

	## kNN yaIMpute LOOP ##
	u <- uniquef[order(uniquef[,1]),1]
	d <- data.frame(matrix(nrow=0,ncol=4))   # Empty matrix for distances
	names(d)<-c("ID","x","y","dist")
	for(i in u){
		p.xy <- cbins[which(cbins[,2]==i),c(1,3,4)]
		f.xy <- fbins[which(fbins[,2]==i),c(1,3,4)]
		if (nrow(f.xy)>0&nrow(p.xy)>0){
			 d.ann <- as.data.frame(ann(
			   as.matrix(p.xy[,-1]),
			   as.matrix(f.xy[,-1]),
			   k=1, verbose=F)$knnIndexDist)
			 d1 <- cbind(f.xy, round(sqrt(d.ann[,2])))
			} else {
			 d1 <- cbind(f.xy, rep(-9999,nrow(f.xy)))
			}
			 names(d1)<-names(d)
			d<-rbind(d,d1)
	      }
		d<-d[order(d[,1]),]
		vel<-rasterFromXYZ(d[,c(2,3,4)])		
		velstack<-addLayer(velstack,vel)
	}	
	
velstacktmp<-velstack
fun <- function(x) { x[x==-9999] <-NA; return(x) }
velstacktmp<-calc(velstacktmp,fun=fun)
velstackmean<-calc(velstacktmp,fun=mean,na.rm=TRUE)
velstackmean<-velstackmean/(1000*110) # convert the values from distance (meters) to velocity (km/yr) (here years = 110)
writeRaster(velstackmean,file="bwclimatevelocity.asc")

###Calculate forward biotic velocity
##Assumes rasters of current species distribution are in directory historical/[taxa group] and rasters of future projected species distribution are in directory future/[taxa group]/[gcm]

library(SDMTools)
library(raster)
library(yaImpute)

#create empty stack
emptystack<-asc2dataframe(file=paste("historical","amphibians","A1.asc",sep="/"))
emptystack<-rasterFromXYZ(cbind(emptystack$x,emptystack$y,emptystack$var.1))
emptystack<-addLayer(emptystack,emptystack)
emptystack<-dropLayer(emptystack,c(1,2))

##create a list of files
gcm.list<-list.files(path="future/mammals")
taxalist<-c("amphibians","birds","mammals")
taxa<-taxalist[1]

for (i in 1:length(gcm.list)){
	gcm <-gcm.list[i]
	velstack<-emptystack
	spplist<-list.files(path=paste("historical",taxa,sep="/"))

	for (i in 1:length(spplist)){
		present<-asc2dataframe(file=paste("historical",taxa,spplist[i],sep="/"))
		future<-asc2dataframe(file=paste("future",taxa,gcm,spplist[i],sep="/"))
		p.xy<-cbind(seq(1,length(present$x),1),present$x,present$y,present$var.1)
		f.xy<-cbind(seq(1,length(future$x),1),future$x,future$y,future$var.1)
		p.xy2<-p.xy[p.xy[,4]==1,1:3,drop=FALSE]
		f.xy2<-f.xy[f.xy[,4]==1,1:3,drop=FALSE]
		if(nrow(f.xy2)>0){
	    		 d.ann <- as.data.frame(ann(
	        		as.matrix(f.xy2[,-1,drop=FALSE]),
	        		as.matrix(p.xy2[,-1,drop=FALSE]),
	        		k=1, verbose=F)$knnIndexDist)
	        		d1 <- cbind(p.xy2, round(sqrt(d.ann[,2])))
	        		} else {
	          		d1 <- cbind(p.xy2, rep(-9999,nrow(p.xy2)))
	        		}
		d1<-merge(p.xy,d1[,c(1,4)],by=1,all.x=TRUE)
		sppvel<-rasterFromXYZ(d1[,c(2,3,5)])		
		velstack<-addLayer(velstack,sppvel)
      	}
	
	velstacktmp<-velstack
	fun <- function(x) { x[x==-9999] <-NA; return(x) }
	velstacktmp<-calc(velstacktmp,fun=fun)
	velstackmean<-calc(velstacktmp,fun=mean,na.rm=TRUE)
	velstackmean<-velstackmean/(1000*110)
	writeRaster(velstackmean,filename=paste(taxa,gcm,"fwvelocitymean.asc",sep=""))
}


##Calculate backward biotic velocity

##create a list of files
gcm.list<-list.files(path="future/mammals")
taxalist<-c("amphibians","birds","mammals")
taxa<-taxalist[1]

for (i in 1:length(gcm.list)){
	gcm <-gcm.list[i]
	velstack<-emptystack
	spplist<-list.files(path=paste("historical",taxa,sep="/"))

	for (i in 1:length(spplist)){
		present<-asc2dataframe(file=paste("historical",taxa,spplist[i],sep="/"))
		future<-asc2dataframe(file=paste("future",taxa,gcm,spplist[i],sep="/"))
		p.xy<-cbind(seq(1,length(present$x),1),present$x,present$y,present$var.1)
		f.xy<-cbind(seq(1,length(future$x),1),future$x,future$y,future$var.1)
		p.xy2<-p.xy[p.xy[,4]==1,1:3,drop=FALSE]
		f.xy2<-f.xy[f.xy[,4]==1,1:3,drop=FALSE]
		if(nrow(f.xy2)>0){
	    		 d.ann <- as.data.frame(ann(
	        		as.matrix(p.xy2[,-1,drop=FALSE]),
	        		as.matrix(f.xy2[,-1,drop=FALSE]),
	        		k=1, verbose=F)$knnIndexDist)
	        		d1 <- cbind(f.xy2, round(sqrt(d.ann[,2])))
	        		} else {
	          		print(spplist[i])
	        		}
		d1<-merge(f.xy,d1[,c(1,4),drop=FALSE],by=1,all.x=TRUE)
		sppvel<-rasterFromXYZ(d1[,c(2,3,5)])		
		velstack<-addLayer(velstack,sppvel)
      	}
	
	velstackmean<-calc(velstack,fun=mean,na.rm=TRUE) 
	velstackmean<-velstackmean/(1000*110)
	writeRaster(velstackmean,filename=paste(taxa,gcm,"bwvelocitymean.asc",sep=""),overwrite=TRUE)
}
